# Supplementary material for: Integrating structure-based machine learning and co-evolution to investigate specificity in plant sesquiterpene synthases
Source: PLoS Comput Biol. 2021 Mar 22;17(3):e1008197. doi: 10.1371/journal.pcbi.1008197 (PMC8016262; doi:10.1371/journal.pcbi.1008197)
Supplement: S1 Table — (TXT) [file pcbi.1008197.s003.txt]

UniProt ID	PubMed ID	Species	Cation	Cyclization	Major Product	Minor Product(s)
A0A385J6X8	30197651	Rhodomyrtus tomentosa	farnesyl	11,1-	beta-caryophyllene	alpha-humulene
A0A385J6Y9	30197651	Rhodomyrtus tomentosa	farnesyl	11,1-	beta-caryophyllene	alpha-humulene
A0A3G9EWY9	30305556	Acanthopanax sciadophylloides	nerolidyl	acyclic	(3S)-(+)-nerolidol
A0A3G9ED98	30305556	Acanthopanax sciadophylloides	farnesyl	10,1-	germacrene D
A0A3G9EJT8	30305556	Acanthopanax sciadophylloides	farnesyl	11,1-	beta-caryophyllene
A0A3G9EAS3	30305556	Acanthopanax sieboldianus	farnesyl	11,1-	beta-caryophyllene
A0A3G9EY38	30305556	Curcuma zedoaria	farnesyl	10,1-	beta-eudesmol
A0A3G9F1F9	30305556	Curcuma zedoaria	farnesyl	10,1-	beta-eudesmol
A0A3G9EJV0	30305556	Curcuma zedoaria	farnesyl	10,1-	germacrene B
A5BEB8	30136197	Vitis vinifera	cadalane		alpha-cubebene	alpha-copaene, delta-cadinene
F6I4Y2	30136197	Vitis vinifera	farnesyl	11,1-	beta-caryophyllene	humulene
A0A1L1WGD9	29746128	Liquidambar formosana	farnesyl	10,1-	beta-elemol	guaiol, tau-cadinol, alpha-cadinol
A0A1L1WGF5	29746128	Liquidambar formosana	farnesyl	10,1-	alpha-selinene	aromadendrene
A0A1L1WGC4	29746128	Liquidambar formosana	farnesyl	11,1-	trans-beta-caryophyllene	alpha-humulene
A0A1L1WGB8	29746128	Liquidambar formosana	nerolidyl	10,1-	delta-cadinene	alpha-muurolene, germacrene D, alpha-copaene
A0A1L1WP15	29746128	Liquidambar formosana	nerolidyl	acyclic	nerolidol
MK431785	30884256	Leucosceptrum canum	nerolidyl	6,1-	cedrol
A0A2U8JPY1	29882808	Persicaria minor	-	acyclic	nerolidol	farnesol
A0A1W6GW32	28487717	Salvia miltiorrhiza	farnesyl	10,1-	(-)-5-epieremophilene
A0A1W6GW06	28487717	Salvia miltiorrhiza	farnesyl	10,1-	(-)-5-epieremophilene
A0A1W6GW18	28487717	Salvia miltiorrhiza	farnesyl	10,1-	(-)-5-epieremophilene
A0A4Y5QWA6	32591428	Cannabis sativa	nerolidyl	acyclic	nerolidol
A0A4Y5L9K3	32591428	Cannabis sativa	farnesyl	10,1-	germacrene B
A0A4Y5QVX6	32591428	Cannabis sativa	farnesyl	10,1-	hedycaryol
C5H3I7	31712306	Oryza sativa Japonica Group	nerolidyl	6,1-	zingiberene	beta-sesquiphellandrene, (E)-gamma-bisabolene, beta-bisabolene
A0A650A7I8	31712306	Oryza sativa Japonica Group	nerolidyl	6,1-	beta-bisabolene	(E)-beta-farnesene, beta-sesquiphellandrene
A0A650A7K4	31712306	Oryza rufipogon	nerolidyl	6,1-	zingiberene	beta-sesquiphellandrene, beta-bisabolene
A0A650A7M1	31712306	Oryza rufipogon	nerolidyl	6,1-	beta-bisabolene	(E)-beta-farnesene, beta-sesquiphellandrene
A0A650A7P8	31712306	Oryza sativa f. spontanea	nerolidyl	6,1-	(E)-beta-farnesene	beta-bisabolene
A0A650A872	31712306	Oryza sativa f. spontanea	nerolidyl	6,1-	beta-sesquiphellandrene, zingiberene	beta-bisabolene
A0A650A7N6	31712306	Oryza sativa f. spontanea	nerolidyl	6,1-	beta-bisabolene	(E)-beta-farnesene, beta-sesquiphellandrene
A0A650A7L8	31712306	Oryza barthii	nerolidyl	6,1-	(E)-beta-farnesene	zingiberene, (E)-alpha-bergamotene, beta-bisabolene
A0A650A7N9	31712306	Oryza barthii	nerolidyl	6,1-	zingiberene	beta-bisabolene, beta-sesquiphellandrene
A0A0E0LRP1	31712306	Oryza punctata	nerolidyl	6,1-	beta-bisabolene
A0A650A8B4	31712306	Oryza punctata	farnesyl	acyclic	(E)-beta-farnesene
J3MQP7	31712306	Oryza brachyantha	nerolidyl	6,1-	zingiberene	beta-bisabolene, beta-sesquiphellandrene
A0A650A7H3	31712306	Oryza glaberrima	nerolidyl	6,1-	zingiberene	beta-bisabolene, beta-sesquiphellandrene
A0A290U6N1	28883829	Citrus sinensis	cadalane		(Z)-beta-cubebene	alpha-copaene
A0A290U6M6	28883829	Citrus sinensis	cadalane		beta-cadinene
A0A290U6M3	28883829	Citrus sinensis	farnesyl	acyclic	beta-farnesene
A0A290U6P6	28883829	Citrus sinensis	farnesyl	10,1-	germacrene A
A0A290U6M0	28883829	Citrus sinensis	farnesyl	10,1-	alloaromadendrene	beta-cadinene
